# Supplementary material for: Frontline Screening for SARS-CoV-2 Infection at Emergency Department Admission by Third Generation Rapid Antigen Test: Can We Spare RT-qPCR?
Source: Viruses. 2021 May 1;13(5):818. doi: 10.3390/v13050818 (PMC8147338; doi:10.3390/v13050818)
Supplement: Supplementary file 1 [file viruses-13-00818-s001.zip]

Archive with 1 entries (1 files):
- viruses-1142372-supplementary.pdf
